# Supplementary material for: Plasmonic Enhanced SERS in Ag/TiO2 Nanostructured Film: An Experimental and Theoretical Study
Source: Micromachines (Basel). 2022 Sep 25;13(10):1595. doi: 10.3390/mi13101595 (PMC9610157; doi:10.3390/mi13101595)
Supplement: Supplementary file 1 [file micromachines-13-01595-s001.zip]

Archive with 1 entries (1 files):
- micromachines-1898867-supplementary.pdf
